# Supplementary material for: Comparative small RNA profiles of beet mosaic virus (BtMV), beet mild yellowing virus (BMYV) and beet yellows virus (BYV) infected Nicotiana benthamiana and Beta vulgaris
Source: Virus Res. 2025 Oct 10;361:199640. doi: 10.1016/j.virusres.2025.199640 (PMC12550339; doi:10.1016/j.virusres.2025.199640)
Supplement: Supplementary file 5 [file mmc5.xlsx]

## Sheet: Tabelle1
virus	sample	total reads	mapped against plant		mapped against virus		not mapped
		counts	counts	in % from total reads	counts	in % from total reads	counts	in % from total reads
BYV	N. benthamiana rep 1	24107853	5082512	0.210824	13211338	0.54801	5814003	0.241166
	N. benthamiana rep 2	21182008	13456019	0.635257	7254682	0.342493	471307	0.0222503
	N. benthamiana rep 3	24622466	19707041	0.800368	300960	0.012223	4614465	0.187409
	N. benthamiana healthy	24162963	23240089	0.961806	1498	6.19957e-05	921376	0.0381317
	B. vulgaris rep 1	27271669	6323870	0.231884	19389481	0.710975	1558318	0.0571405
	B. vulgaris rep 2	39709126	12144323	0.305832	24558426	0.618458	3006377	0.07571
	B. vulgaris rep 3	38878778	21358134	0.549352	13028893	0.335116	4491751	0.115532
	B. vulgaris healthy rep 1	21731338	18563331	0.854219	44529	0.00204907	3123478	0.143732
	B. vulgaris healthy rep 2	20496018	15942691	0.777843	70	3.4153e-06	4553257	0.222153
	B. vulgaris healthy rep 3	31055308	25859614	0.832695	239	7.69595e-06	5195455	0.167297
BMYV	N. benthamiana rep 1	22561318	20096636	0.890756	1798179	0.0797019	666503	0.0295418
	N. benthamiana rep 2	25373112	23166105	0.913018	1509181	0.0594795	697826	0.0275026
	N. benthamiana rep 3	27042212	24531206	0.907145	2058390	0.0761177	452616	0.0167374
	N. benthamiana healthy	23403626	22980339	0.981914	1151	4.91804e-05	422136	0.0180372
	B. vulgaris rep 1	28418067	25576821	0.90002	500059	0.0175965	2341187	0.0823838
	B. vulgaris rep 2	18097636	15613754	0.862751	417572	0.0230733	2066310	0.114176
	B. vulgaris rep 3	25982831	20732229	0.79792	806721	0.0310482	4443881	0.171031
	B. vulgaris healthy	25003927	22141012	0.885501	946	3.78341e-05	2861969	0.114461
BtMV	N. benthamiana rep 1	25091085	10591536	0.422123	13098926	0.522055	1400623	0.0558215
	N. benthamiana rep 2	24893688	9029090	0.362706	14443346	0.580201	1421252	0.0570929
	N. benthamiana rep 3	24633637	12600212	0.511504	10402840	0.422302	1630585	0.0661934
	N. benthamiana healthy	24868154	22432352	0.902051	9171	0.000368785	2426631	0.0975799
	B. vulgaris rep 1	24384091	11723756	0.480795	10965459	0.449697	1694876	0.0695075
	B. vulgaris rep 2	26779699	14792910	0.552393	9456877	0.353136	2529912	0.0944713
	B. vulgaris rep 3	25339275	14479645	0.571431	8220027	0.324399	2639603	0.10417
	B. vulgaris healthy rep 1	23965297	20353268	0.849281	2443	0.000101939	3609586	0.150617
	B. vulgaris healthy rep 2	22737084	19197308	0.844317	2276	0.000100101	3537500	0.155583
	B. vulgaris healthy rep 3	19791951	16266438	0.821871	2383	0.000120402	3523130	0.178008
